# Supplementary material for: The Performance of Continuous Glucose Monitoring During the Intraoperative Period: A Scoping Review
Source: J Clin Med. 2024 Oct 16;13(20):6169. doi: 10.3390/jcm13206169 (PMC11508367; doi:10.3390/jcm13206169)
Supplement: Supplementary file 1 [file jcm-13-06169-s001.zip]

Archive with 1 entries (1 files):
- jcm-3231911-supplementary.pdf
